# Supplementary material for: rRGD3mu, a Triple-RGD Recombinant Peptide, Suppresses Malignant Phenotypes in Nasopharyngeal Carcinoma-Associated Models Through the Modulation of ITGB1-Associated FAK/AKT Signaling
Source: Int J Mol Sci. 2026 Jun 3;27(11):5045. doi: 10.3390/ijms27115045 (PMC13256499; doi:10.3390/ijms27115045)
Supplement: Supplementary file 1 [file ijms-27-05045-s001.zip]

Archive with 1 entries (1 files):
- ijms-4305304-supplementary.pdf
